# Supplementary material for: Clonal and microclonal mutational heterogeneity in high hyperdiploid acute lymphoblastic leukemia
Source: Oncotarget. 2016 Sep 24;7(45):72733–45. doi: 10.18632/oncotarget.12238 (PMC5341940; doi:10.18632/oncotarget.12238)
Supplement: Supplementary file 2 [file oncotarget-07-72733-s002.xlsx]

## Sheet: Sheet1
Table S1 – List of genes included in the UCSF500 Cancer Gene Panel.
ABCB1	BCOR*	CLDN18	EPHA6	FLCN	HIST1H3B*	LEF1
ABL1	BCORL1*	COL1A1	EPHA7	FLT1	HLAA	LIFR
ABL2	BIRC3	COL2A1	EPHB1	FLT3	HNF1A	LRP1B
ACVR1	BLM	CREBBP*	EPHB4	FLT4	HOXA3	LRP6
ACVR1B	BRAF	CRIPAK	EPHB6	FOXA1	HOXB13	LRRK2
ACVR2A	BRCA1	CRKL	EPPK1	FOXA2	HRAS	LTK
AJUBA	BRCA2	CRLF2	ERBB2	FOXL2	HSPA2	MAF
AKT1	BRD4*	CSF1R	ERBB3	FOXO1	HSPA5	MAFB
AKT2	BRIP1	CSF3R	ERBB4	FOXO3	HSP90AA1	MALAT1
AKT3	BTK	CTCF	ERCC2	FOXP1	ICK	MAP2K1
ALDH7A1	B4GALT3	CTNNA1	ERCC6L	FOXP4	ID3	MAP2K2
ALK	CALR	CTNNB1	ERG	FSIP1	IDH1	MAP2K4
AMER1	CARD11	CUL3	ESPL1	FUBP1	IDH2	MAP3K1
APC	CBFB	CUX1	ESR1	FUS	IGF1R	MAP3K2
APOBEC3G	CBL	CXCR4	ESR2	FYN	IGF2R	MAP3K5
AR	CCND1	CYLD	ETS1	GAB2	IKBKE	MAP3K7
ARAF	CCND2	CYP2C8	ETV6	GAK	IKZF1	MAP3K9
ARFRP1	CCND3	CYP2D6	EWSR1	GATA1	IKZF2	MAPK1
ARHGAP35	CCNE1	CYP3A4	EZH1*	GATA2	IKZF3	MAPK8IP1
ARID1A*	CD163L1	CYP3A5	EZH2*	GATA3	IL36A	MCL1
ARID1B*	CD79A	DAXX	FAM46C	GID4	IL7R	MCTP1
ARID2*	CD79B	DCC	FAM58A	GIGYF2	INHBA	MDM2
ARID5B*	CD274	DDIT3	FANCA	GIPC3	INSR	MDM4
ASH2L	CDC42	DDR2	FANCC	GLI1	IRF4	MECOM
ASXL1*	CDC73	DDX3X	FANCD2	GLI2	IRS2	MED12
ASXL2*	CDH1	DICER1	FANCE	GNA11	JAK1	MEF2B
ATF1	CDH2	DNMT3A*	FANCF	GNA13	JAK2	MEN1*
ATM	CDH4	DOT1L*	FANCG	GNAQ	JAK3	MET
ATR	CDH5	DPYD	FANCL	GNAS	JAZF1	MGA
ATRX*	CDH20	DUSP2	FBXO43	GPR124	JUN	MIR142
ATXN1	CDK12	DUSP4	FBXW7	GPSM1	KAT6A*	MITF
AURKA	CDK4	DUSP6	FGF10	GRIN2A	KDM5A*	MLH1
AURKB	CDK6	DYNC1I1	FGF14	GRM3	KDM5C*	MPL
AXIN1	CDK8	EBF1	FGF19	GSK3A	KDM6A*	MRAS
AXIN2	CDKN1A	EDNRB	FGF23	GSK3B	KDR	MRE11A
AXL	CDKN1B	EGFR	FGF3	GSTP1	KEAP1	MSH2
BAP1*	CDKN2A	EGR3	FGF4	GTF2I	KIT	MSH6
BARD1	CDKN2B	EIFA2	FGF6	GUCY1A2	KLF4	MTOR
BCL2	CDKN2C	EIF1AX	FGFR1	H3F3A	KLHL6	MUTYH
BCL2A1	CEBPA	ELF3	FGFR2	H3F3B*	KMT2A*	MYB
BCL2L12	CHD4*	EMSY	FGFR3	H3F3C	KMT2B*	MYBL1
BCL2L2	CHEK1	EP300*	FGFR4	HDAC9*	KMT2C*	MYC
BCL6	CHEK2	EPCAM	FH	HGF	KMT2D*	MYCL
BCL10	CIC	EPHA3	FHIT	HIF1A	KRAS	MYCN
BCL11B	CKS1B	EPHA5	FKBP9	HIST1H1C*	LARS	MYD88
MYH9	PIK3R2	RHEB	SPOP	TP63
NAV3	PIM1	RHOA	SPRED1	TPMT
NBN	PKHD1	RHOT1	SPRY1	TRAF7
NCOR1*	PLCG1	RICTOR	SPRY2	TRPM1
NF1	PLCH2	RIT1	SPRY4	TRPM3
NF2	PMS2	RNF43	SPTA1	TRRAP*
NFE2L3	POLD1	ROS1	SRC	TSC1
NFE2L2	POLE	RPL5	SRSF2	TSC2
NFKBIA	POLQ	RPL22	SS18	TSHR
NFKBIE	POT1	RPTOR	STAG1	TSHZ2
NIPBL*	POU3F2	RRAS	STAG2	TSHZ3
NKX2-1	PPM1D	RRAS2	STAT3	TSPY1
NOTCH1	PPP2R1A	RUNX1	STAT4	U2AF1
NOTCH2	PPP6C	RUNX1T1	STAT5A	UGT1A1
NOTCH3	PRDM1	SDHA	STAT5B	UGT1A7
NOTCH4	PRKACA	SDHB	STAT6	USP6
NPM1	PRKAR1A	SDHC	STK11	USP7
NRAS	PRKCA	SDHD	STK19	USP9X
NSD1*	PRKDC	SETBP1	SUFU	VAT1L
NT5C2	PRSS1	SETD2*	SUZ12*	VEZF1
NTRK1	PRX	SF3B1	TACC1	VHL
NTRK2	PTCH1	SGK1	TADA1*	WAPAL
NTRK3	PTCH2	SH2B3	TADA2B*	WHSC1*
NUP93	PTEN	SHH	TAF1*	WISP3
NUP98	PTK2B	SHOC2	TAS2R60	WRN
NUTM1	PTPN1	SIN3A*	TBL1XR1*	WT1
OR5L1	PTPN11	SLITRK6	TBX3	XPO1
PAK3	PTPRD	SMAD2	TBX22	XRCC2
PALB2	PTPRK	SMAD3	TCF3	XRCC3
PAX3	PTPRT	SMAD4	TCF4	XRCC5
PAX5	PYDC2	SMARCA2*	TCF7L2	XRCC6
PAX8	RAC1	SMARCA4*	TCL1A	YAP1
PBRM1*	RAC2	SMARCB1*	TERT	YWHAE
PCBP1	RAD21	SMC1A	TET2*	ZFHX3
PDCD1LG2	RAD50	SMC3	TFE3	ZMYM3*
PDGFB	RAD51	SMG7	TFEB	ZNF217
PDGFRA	RAD51C	SMO	TGFBR2	ZNF668
PDGFRB	RAD51D	SNX31	TLR4	ZNF703
PDK1	RAF1	SOCS1	TNC	ZRSR2
PDPK1	RARA	SOS1	TNFAIP3
PDS5B	RASA1	SOS2	TNFRSF14
PHF6	RB1	SOX9	TNKS
PHLPP2	RBM10	SOX10	TNKS2
PIK3CA	REL	SOX17	TOP1
PIK3CG	RELA	SOX2	TMPRSS2
PIK3R1	RET	SPEN	TP53
*Epigenetic regulatory genes
