# Supplementary material for: Clonal and microclonal mutational heterogeneity in high hyperdiploid acute lymphoblastic leukemia
Source: Oncotarget. 2016 Sep 24;7(45):72733–45. doi: 10.18632/oncotarget.12238 (PMC5341940; doi:10.18632/oncotarget.12238)
Supplement: Supplementary file 3 [file oncotarget-07-72733-s003.xlsx]

## Sheet: Sheet1
Table S2 - Summary of predicted damaging mutations detected in HD-ALL patients
Patient	Chr	Position (hg19)	Gene	Classification	Ref	Alt	Mutant Allele Fraction (MAF)	HGVS Protein 1	CADD_PHRED score	ExAC AF (%)	NHLBI ESP (AF%)	Chromosome copy number	Adjusted MAF	Sanger validation	Origin
55	11	108192093	ATM	Nonsyn SNV	T	A	0.44	p.Leu2173His	27.9	0	0	2	0.44	-	Likely somatic
34	11	119148541	CBL	Nonsyn SNV	T	A	0.432	p.Ile315Asn	26.1	0	0	2	0.432	yes	Somatic
48	18	59167624	CDH20	Nonsyn SNV	G	A	0.216	p.Val184Ile	24.4	0.006589	0.0077	3	0.324	-	Likely somatic
53	16	3831263	CREBBP	Stopgain	G	A	0.272	p.Gln502*	38	0	0	2	0.272	yes	Somatic
34	16	3801726	CREBBP	Splicing	C	T	0.316	p.T1260_splice	25.5	0	0	2	0.316	yes	Somatic
12	16	3786704	CREBBP	Nonsyn SNV	A	G	0.228	p.Tyr1465His	24.1	0	0	2	0.228	yes	Somatic
10	16	3788618	CREBBP	Nonsyn SNV	G	A	0.356	p.Arg1408Cys	26.9	0	0	2	0.356	yes	Somatic
8	16	3788617	CREBBP	Nonsyn SNV	C	T	0.424	p.Arg1408His	29.1	0	0	2	0.424	yes	Somatic
41	18	50923708	DCC	Nonsyn SNV	G	A	0.172	p.Ala907Thr	24.9	0.0008236	0.0077	3	0.258	-	Likely somatic
28	2	25464501	DNMT3A	Nonsyn SNV	G	A	0.417021	p.Thr448Met	33	0	0	2	0.417021	-	Likely somatic
46	19	2207630	DOT1L	Nonsyn SNV	G	T	0.45283	p.Trp305Leu	32	0	0	2	0.45283	yes	Somatic
50	19	2191111	DOT1L	Nonsyn SNV	C	T	0.364	p.Pro122Leu	33	0	0	2	0.364	yes	Somatic
30	19	2191155	DOT1L	Nonsyn SNV	G	A	0.096	p.Gly137Arg	33	0	0	2	0.096		Likely somatic
14	19	2208943	DOT1L	Nonsyn SNV	T	A	0.385542	p.Tyr325Asn	29.5	0	0	2	0.385542	yes	Somatic
37	13	78477460	EDNRB	Nonsyn SNV	C	A	0.436	p.Gly211Val	25.3	0.0008237	0	2	0.436	-	Likely somatic
24	22	41556727	EP300	Splicing	G	A	0.285141	p.T1224_splice	26.4	0	0	2	0.285141	-	Likely somatic
57	3	96945140	EPHA6	Nonsyn SNV	G	A	0.424	p.Gly383Arg	22.8	0	0	2	0.424	-	Likely somatic
44	3	134873041	EPHB1	Nonsyn SNV	A	C	0.373874	p.Ser449Arg	24.6	0	0	2	0.373874	-	Likely somatic
20	17	37884254	ERBB2	Nonsyn SNV	C	T	0.436	p.Thr1227Met	33	0.004944	0	4	0.436	-	Likely somatic
15	12	12037427	ETV6	Nonsyn SNV	G	C	0.15	p.Arg353Pro	35	0.003295	0	2	0.15	-	Likely somatic
24	22	29695691	EWSR1	INDEL	GAGACA	-	0.3625	p.Asp600_Arg601del	22.3	0	0	2	0.3625	-	Likely somatic
50	7	148543671	EZH2	Nonsyn SNV	C	T	0.372	p.Arg46His	32	0	0	2	0.372	-	Likely somatic
24	11	69633602	FGF3	Nonsyn SNV	C	A	0.27027	p.Gly34Cys	23.6	0	0	2	0.27027	-	Likely somatic
5	8	38274849	FGFR1	Nonsyn SNV	G	T	0.26	p.Asn577Lys	29.7	0.0008244	0	2	0.26	-	Likely somatic
2	5	176520734	FGFR4	Nonsyn SNV	C	T	0.273092	p.Arg425Trp	23.7	0.002471	0.0077	3	0.409639	-	Likely somatic
50	13	28592644	FLT3	Nonsyn SNV	C	T	0.308	p.Arg834Gln	35	0	0	2	0.308	yes	Somatic
46	13	28589780	FLT3	Nonsyn SNV	A	T	0.241935	p.Ile867Asn	28	0	0	2	0.241935	yes	Somatic
46	13	28602380	FLT3	Nonsyn SNV	T	C	0.124	p.Lys663Arg	28	0	0	2	0.124	yes	Somatic
45	13	28608276	FLT3	Nonsyn SNV	A	C	0.424	p.Phe594Val	23	0	0	2	0.424	yes	Somatic
44	13	28608329	FLT3	Nonsyn SNV	A	C	0.129555	p.Leu576Arg	26.4	0	0	2	0.129555	yes	Somatic
29	13	28592641	FLT3	Nonsyn SNV	T	G	0.408	p.Asp835Val	33	0	0	2	0.408	yes	Somatic
14	13	28602376	FLT3	Nonsyn SNV	C	T	0.295547	p.Met664Ile	25	0.0008236	0	2	0.295547	yes	Somatic
6	13	28592641	FLT3	Nonsyn SNV	T	A	0.274	p.Asp835Val	33	0	0	2	0.274	yes	Somatic
6	13	28608260	FLT3	Nonsyn SNV	T	C	0.084	p.Tyr599Cys	26	0	0	2	0.084	yes	Somatic
54	13	28602380	FLT3	Nonsyn SNV	T	C	0.332	p.Lys663Arg	28	0	0	2	0.332	-	Likely somatic
44	13	28602329	FLT3	Nonsyn SNV	G	A	0.192	p.Ala680Val	33	0.009884	0.0077	2	0.192	yes	Somatic
39	13	28602340	FLT3	Nonsyn SNV	G	T	0.184	p.Asn676Lys	22.9	0	0	2	0.184	-	Likely somatic
32	13	28608277	FLT3	ITD	-	-	0.269	-	N/A	0	0	2	0.269	-	Likely somatic
21	13	28608271	FLT3	ITD	-	-	0.186	-	N/A	0	0	2	0.186	-	Likely somatic
1	13	28592635	FLT3	INDEL	ATG	-	0.392	p.Ile836del	20.8	0	0	2	0.392	-	Likely somatic
50	4	925854	GAK	Nonsyn SNV	C	A	0.170886	p.Arg41Leu	35	0	0	3	0.256329	-	Likely somatic
7	2	121736106	GLI2	Nonsyn SNV	A	G	0.402778	p.Met472Val	25.4	0	0	2	0.402778	-	Likely somatic
52	6	26056647	HIST1H1C	Nonsyn SNV	T	C	0.102041	p.Thr4Ala	21.3	0.0008257	0	2	0.102041	-	Likely somatic
24	6	29911096	HLA-A	Nonsyn SNV	G	A	0.376	p.Arg132His	26.1	0.005021	0	2	0.376	-	Likely somatic
48	15	90630467	IDH2	Nonsyn SNV	T	C	0.44	p.Lys230Glu	25.2	0.001647	0	2	0.44	-	Likely somatic
24	15	99478625	IGF1R	Nonsyn SNV	T	A	0.136	p.Ser1088Arg	28.3	0	0	1	0.068	-	Likely somatic
48	19	17943384	JAK3	Nonsyn SNV	A	T	0.208	p.Leu875His	27.7	0	0	4	0.416	-	Likely somatic
53	4	55961775	KDR	Nonsyn SNV	C	T	0.248	p.Arg929Lys	25.1	0	0	3	0.372	yes (tumor only)	Likely somatic
37	9	110249989	KLF4	Nonsyn SNV	A	G	0.433735	p.Phe229Ser	25.6	0.007496	0	2	0.433735	-	Likely somatic
57	12	49427935	KMT2D	Nonsyn SNV	G	C	0.528	p.Ala3552Gly	23.7	0.0008266	0	3	0.352	yes	Somatic
51	12	25378647	KRAS	Nonsyn SNV	T	A	0.44	p.Lys117Asn	26.8	0.0008237	0	2	0.44	yes	Somatic
34	12	25378562	KRAS	Nonsyn SNV	C	T	0.297	p.Ala146Thr	34	0	0	2	0.297	yes	Somatic
20	12	25378562	KRAS	Nonsyn SNV	C	T	0.378	p.Ala146Thr	34	0	0	2	0.378	yes	Somatic
15	12	25398281	KRAS	Nonsyn SNV	C	T	0.156	p.Gly13Asp	28.8	0	0	2	0.156	yes	Somatic
7	12	25378562	KRAS	Nonsyn SNV	C	T	0.214	p.Ala146Thr	34	0	0	2	0.214	yes	Somatic
5	12	25398281	KRAS	Nonsyn SNV	C	T	0.08	p.Gly13Asp	28.8	0	0	2	0.08	yes	Somatic
11	12	25398284	KRAS	Nonsyn SNV	C	T	0.281	p.Gly12Val	25.3	0.001647	0	2	0.281	yes	Somatic
28	12	25398284	KRAS	Nonsyn SNV	C	A	0.2	p.Gly12Val	25.3	0.001647	0	2	0.2	no	Likely somatic
49	12	25378561	KRAS	Nonsyn SNV	G	A	0.128	p.Ala146Val	33	0	0	2	0.128	no	Likely somatic
44	2	141571330	LRP1B	Nonsyn SNV	G	A	0.276	p.Ser1752Leu	26	0.004119	0	2	0.276	-	Likely somatic
23	2	141291668	LRP1B	Nonsyn SNV	G	A	0.344	p.Arg2562Cys	33	0	0	2	0.344	-	Likely somatic
44	12	12278302	LRP6	INDEL	-	G	0.427386	p.Tyr1460fs	35	0.00799	0.00906	2	0.427386	-	Likely somatic
8	5	94267662	MCTP1	Nonsyn SNV	C	T	0.44	p.Ser197Asn	22.7	0	0	2	0.44	-	Likely somatic
48	X	70341178	MED12	INDEL	-	T	0.385965	p.Asp246fs	29.1	0	0	1	0.192982	-	Likely somatic
8	3	138117348	MRAS	Nonsyn SNV	G	A	0.376	p.Asp53Asn	34	0	0	2	0.376	-	Likely somatic
53	11	94180399	MRE11A	Nonsyn SNV	G	C	0.108	p.Ser590Cys	29.5	0	0	2	0.108	-	Likely somatic
10	8	128750683	MYC	Nonsyn SNV	C	T	0.439516	p.Pro74Ser	28	0	0	2	0.439516	-	Likely somatic
47	22	36681789	MYH9	Nonsyn SNV	C	T	0.440529	p.Arg1730His	35	0	0	2	0.440529	-	Likely somatic
6	17	16097808	NCOR1	Nonsyn SNV	G	T	0.16	p.Gln26Lys	24.1	0.0008237	0	3	0.24	-	Likely somatic
44	9	139417317	NOTCH1	Nonsyn SNV	A	G	0.138889	p.Cys243Arg	24.3	0	0	2	0.138889	-	Likely somatic
53	1	120611973	NOTCH2	Nonsyn SNV	C	A	0.375	p.Trp16Cys	26.1	0	0	2	0.375	-	Likely somatic
53	1	115256530	NRAS	Nonsyn SNV	G	T	0.349	p.Gln61Lys	24.1	0	0	2	0.349	yes	Somatic
37	1	115256530	NRAS	Nonsyn SNV	G	T	0.456	p.Gln61Lys	24.1	0	0	2	0.456	yes	Somatic
33	1	115256528	NRAS	Nonsyn SNV	T	G	0.304	p.Gln61His	25.6	0	0	2	0.304	yes	Somatic
9	1	115256529	NRAS	Nonsyn SNV	T	G	0.34	p.Gln61Pro	26.8	0	0	2	0.34	yes	Somatic
18	1	115252204	NRAS	Nonsyn SNV	C	T	0.26506	p.Ala146Thr	27	0	0	2	0.26506		Likely somatic
2	7	106509112	PIK3CG	Nonsyn SNV	A	C	0.436	p.Asp369Ala	24.8	0.002471	0	2	0.436		Likely somatic
39	6	51893131	PKHD1	Nonsyn SNV	A	G	0.22	p.Ile1128Thr	24.3	0.0008236	0	3	0.33		Likely somatic
26	12	133218357	POLE	Nonsyn SNV	C	T	0.256983	p.Asp887Asn	22.6	0	0	2	0.256983		Likely somatic
33	17	64492373	PRKCA	Nonsyn SNV	C	T	0.0923695	p.Pro87Leu	34	0	0	3	0.138554		Likely somatic
40	12	112888199	PTPN11	Nonsyn SNV	C	T	0.444	p.Ala72Val	32	0	0	2	0.444	yes	Somatic
44	12	112926884	PTPN11	Nonsyn SNV	T	C	0.146199	p.Ser502Pro	31	0	0	2	0.146199	yes	Somatic
43	12	112888165	PTPN11	Nonsyn SNV	G	T	0.228	p.Asp61Tyr	32	0	0	2	0.228	yes	Somatic
43	12	112888189	PTPN11	Nonsyn SNV	G	A	0.108	p.Glu69Lys	24.8	0.0008236	0	2	0.108	yes	Somatic
33	12	112888165	PTPN11	Nonsyn SNV	G	T	0.14	p.Asp61Tyr	32	0	0	2	0.14	yes	Somatic
26	12	112888189	PTPN11	Nonsyn SNV	G	A	0.208	p.Glu69Lys	24.8	0.0008236	0	2	0.208	yes	Somatic
23	12	112888210	PTPN11	Nonsyn SNV	G	A	0.396	p.Glu76Lys	33	0	0	2	0.396	yes	Somatic
19	12	112888166	PTPN11	Nonsyn SNV	A	T	0.172	p.Asp61Val	28.2	0	0	2	0.172	yes	Somatic
16	12	112926888	PTPN11	Nonsyn SNV	G	C	0.391509	p.Gly503Ala	28.1	0	0	2	0.391509	yes	Somatic
38	12	112888199	PTPN11	Nonsyn SNV	C	T	0.414	p.Ala72Val	32	0	0	2	0.414		Likely somatic
17	12	112888199	PTPN11	Nonsyn SNV	C	T	0.364	p.Ala72Val	32	0	0	2	0.364		Likely somatic
21	12	112888195	PTPN11	Nonsyn SNV	T	C	0.232	p.Phe71Leu	31	0	0	2	0.232		Likely somatic
24	6	128385917	PTPRK	Nonsyn SNV	C	T	0.421687	p.Arg727His	35	0.003295	0	2	0.421687		Likely somatic
46	17	38512473	RARA	Nonsyn SNV	C	T	0.407407	p.Pro462Ser	24.7	0	0	2	0.407407		Likely somatic
8	6	117725528	ROS1	Nonsyn SNV	C	T	0.2	p.Arg118Gln	23.1	0	0	3	0.3		Likely somatic
1	6	117658379	ROS1	Nonsyn SNV	G	A	0.128514	p.Thr1735Met	29.6	0.002471	0.0077	3	0.192771		Likely somatic
46	3	47125424	SETD2	INDEL	-	GGGG	0.335	p.Ser1952fs	26.2	0	0	2	0.335		Likely somatic
7	18	45422914	SMAD2	Nonsyn SNV	T	C	0.38	p.Thr72Ala	24.7	0	0	2	0.38		Likely somatic
1	6	31948505	STK19	Nonsyn SNV	C	T	0.292	p.Arg330Trp	33	0.003364	0	3	0.438		Likely somatic
48	X	70627473	TAF1	Nonsyn SNV	T	C	0.377622	p.Leu1385Pro	27.7	0	0	2	0.377622		Likely somatic
5	8	9622242	TNKS	Nonsyn SNV	G	A	0.436	p.Arg1026Gln	35	0	0	2	0.436		Likely somatic
44	7	98547803	TRRAP	Nonsyn SNV	A	G	0.108	p.Tyr1726Cys	25.9	0	0	2	0.108		Likely somatic
32	7	98609027	TRRAP	Nonsyn SNV	G	T	0.4	p.Asp3693Tyr	33	0	0	2	0.4		Likely somatic
27	7	98586392	TRRAP	Nonsyn SNV	G	A	0.299363	p.Glu3107Lys	34	0	0	2	0.299363		Likely somatic
48	21	44524453	U2AF1	Nonsyn SNV	C	A	0.244	p.Arg35Leu	35	0	0	2	0.244		Likely somatic
18	2	234638380	UGT1A3	Nonsyn SNV	A	G	0.356	p.Asp203Gly	25.3	0	0	2	0.356		Likely somatic
20	4	1976665	WHSC1	Nonsyn SNV	A	G	0.22	p.Thr1150Ala	28	0	0	3	0.33		Likely somatic
24	2	61719472	XPO1	Nonsyn SNV	C	T	0.216	p.Glu440Lys	35	0	0	1	0.432		Likely somatic
48	6	157405907	ARID1B	Nonsyn SNV	C	A	0.52	p.Gln731Lys	29.2	0.001647	0	2	0.52	yes	Germline
13	6	157502226	ARID1B	Nonsyn SNV	G	A	0.696	p.Val1154Ile	23	0.002471	0	3	0.464	yes	Germline
2	12	46246540	ARID2	Nonsyn SNV	A	G	0.6	p.Asn662Ser	23.9	0.0008236	0	3	0.4	yes	Germline
42	10	63851812	ARID5B	Nonsyn SNV	G	A	0.626506	p.Glu864Lys	28.9	0.006589	0	3	0.417671	yes	Germline
21	16	3790430	CREBBP	Nonsyn SNV	G	A	0.532	p.Thr1330Met	23.1	0.0008236	0.0077	2	0.532	yes	Germline
28	13	28913332	FLT1	Nonsyn SNV	C	G	0.456	p.Glu821Gln	31	0	0	2	0.456	yes	Germline
35	13	28592620	FLT3	Nonsyn SNV	T	C	0.492	p.Tyr842Cys	29.6	0.001647	0.0077	2	0.492	yes	Germline
25	11	77931390	GAB2	INDEL	G	-	0.47	p.Pro583fs	36	0	0	2	0.47	yes	Germline
22	11	77961362	GAB2	Nonsyn SNV	C	T	0.492	p.Arg116Gln	20.3	0.003295	0	2	0.492	yes	Germline
13	11	77931477	GAB2	Nonsyn SNV	G	A	0.472	p.Ser554Phe	34	0	0	2	0.472	yes	Germline
35	4	55955112	KDR	Nonsyn SNV	C	T	0.484	p.Gly1145Arg	27.8	0.003295	0	2	0.484	yes	Germline
5	4	55964955	KDR	Nonsyn SNV	G	A	0.608	p.Thr761Met	22	0.005766	0	3	0.405333	yes	Germline
31	11	118390432	KMT2A	Nonsyn SNV	G	A	0.968	p.Arg3749His	34	0.004942	0	2	0.968	yes	Germline
34	12	49443661	KMT2D	Nonsyn SNV	G	A	0.508	p.Ser1237Phe	23.1	0.0008277	0	2	0.508	yes	Germline
9	17	15967444	NCOR1	Nonsyn SNV	C	T	0.658635	p.Arg1736Gln	25.1	0.004118	0	3	0.43909	yes	Germline
47	10	43623676	RET	Nonsyn SNV	T	C	0.456	p.Ser1102Pro	23.9	0	0	4	0.456	yes	Germline
11	6	117632201	ROS1	Nonsyn SNV	C	T	0.452	p.Arg2072Gln	20.8	0.003295	0	2	0.452	yes	Germline
37	9	2054719	SMARCA2	Nonsyn SNV	G	A	0.432	p.Arg390His	34	0.001647	0	2	0.432	yes	Germline
25	4	1957826	WHSC1	Nonsyn SNV	C	T	0.456	p.Thr931Met	33	0.0008236	0	2	0.456	yes	Germline
2	9	133760840	ABL1	Nonsyn SNV	G	A	0.94	p.Ala1073Thr	21.4	0.0008237	0	2	0.94		Likely germline
44	2	29456502	ALK	Nonsyn SNV	G	A	0.465863	p.Arg806Cys	35	0.002471	0	2	0.465863		Likely germline
17	X	63411522	AMER1	Nonsyn SNV	G	A	0.672	p.Arg549Trp	24.4	0.002471	0	3	0.448		Likely germline
8	X	63410664	AMER1	Nonsyn SNV	C	G	0.368	p.Ala835Pro	24.4	0.0008245	0	3	0.552		Likely germline
26	1	27088748	ARID1A	Nonsyn SNV	G	T	0.496	p.Gly786Val	21.8	0.0008236	0	2	0.496		Likely germline
22	6	157256645	ARID1B	Nonsyn SNV	G	C	0.369478	p.Ala672Pro	27.6	0	0	3	0.554217		Likely germline
31	12	51203273	ATF1	Nonsyn SNV	C	T	0.828	p.Arg77Trp	25	0.001647	0	3	0.552		Likely germline
33	1	161144871	B4GALT3	Nonsyn SNV	C	T	0.528	p.Arg134Gln	24.6	0	0	2	0.528		Likely germline
20	14	99724135	BCL11B	Nonsyn SNV	C	T	0.308	p.Glu34Lys	23.6	0	0	3	0.462		Likely germline
12	X	39922159	BCOR	Nonsyn SNV	T	C	1	p.Glu1338Gly	22.3	0.0008238	0	1	0.5		Likely germline
38	X	129149407	BCORL1	Nonsyn SNV	G	A	0.348	p.Gly887Arg	25	0.004118	0.0095	3	0.522		Likely germline
49	13	32954019	BRCA2	Nonsyn SNV	C	T	0.453815	p.Ala3029Val	23.9	0.003295	0	2	0.453815		Likely germline
40	13	32930592	BRCA2	Nonsyn SNV	G	A	0.5	p.Arg2488Lys	33	0.0008236	0	2	0.5		Likely germline
23	11	119170384	CBL	Nonsyn SNV	C	A	0.492	p.Gln826Lys	24.5	0.001647	0	2	0.492		Likely germline
32	11	69462870	CCND1	Nonsyn SNV	G	A	0.488	p.Arg228His	23.6	0.001647	0	2	0.488		Likely germline
16	18	59206286	CDH20	Nonsyn SNV	G	C	0.344	p.Val480Leu	23.1	0.002471	0	3	0.516		Likely germline
9	11	125525210	CHEK1	Nonsyn SNV	A	G	0.459677	p.Thr442Ala	22.7	0.001647	0	2	0.459677		Likely germline
7	11	125514473	CHEK1	Nonsyn SNV	T	C	0.632	p.Tyr390His	26.5	0	0	2	0.632		Likely germline
31	19	42797376	CIC	INDEL	C	-	0.831395	p.Pro1246fs	23.8	0	0	2	0.831395		Likely germline
40	3	137717885	CLDN18	Nonsyn SNV	G	A	0.972	p.Gly59Ser	28.7	0	0	2	0.972		Likely germline
44	17	48275538	COL1A1	Nonsyn SNV	C	G	0.484	p.Gly191Ala	24.5	0	0	2	0.484		Likely germline
8	17	48269847	COL1A1	Nonsyn SNV	G	A	0.616	p.Pro658Ser	24.9	0.0008239	0	3	0.410667		Likely germline
44	3	41267228	CTNNB1	Nonsyn SNV	T	A	0.524	p.Met271Lys	21.6	0	0	2	0.524		Likely germline
23	10	102003462	CWF19L1	Nonsyn SNV	C	A	0.342105	p.Gly381Val	29.6	0.0008236	0	3	0.513158		Likely germline
52	2	136872750	CXCR4	Nonsyn SNV	C	T	0.52	p.Ala254Thr	22.6	0.004118	0	2	0.52		Likely germline
13	22	42522650	CYP2D6	Nonsyn SNV	G	A	0.45	p.Arg474Trp	25.5	0.0033	0	2	0.45		Likely germline
23	7	99264588	CYP3A5	Nonsyn SNV	C	A	0.512097	p.Gly140Val	31	0	0	2	0.512097		Likely germline
46	19	14063347	DCAF15	Nonsyn SNV	A	C	0.5	p.Glu8Ala	24.3	0	0	2	0.5		Likely germline
22	1	162740272	DDR2	Nonsyn SNV	C	T	0.48	p.Pro492Ser	28.6	0.004942	0	2	0.48		Likely germline
32	1	98144729	DPYD	Nonsyn SNV	C	T	0.504	p.Gly221Ser	23.3	0.006638	0.0077	2	0.504		Likely germline
32	1	98205995	DPYD	Nonsyn SNV	G	C	0.472	p.Pro55Ala	26.1	0.002471	0.0077	2	0.472		Likely germline
3	7	95614201	DYNC1I1	Nonsyn SNV	C	T	0.472	p.Arg216Trp	35	0.001647	0	2	0.472		Likely germline
22	8	144942348	EPPK1	Nonsyn SNV	C	T	0.485876	p.Asp1692Asn	33	0.007451	0	2	0.485876		Likely germline
17	17	37873607	ERBB2	Nonsyn SNV	A	T	0.628	p.Lys576Met	23.8	0.005765	0	3	0.418667		Likely germline
47	12	56486791	ERBB3	Nonsyn SNV	G	T	0.348	p.Trp402Leu	33	0	0	3	0.522		Likely germline
45	19	45867563	ERCC2	Nonsyn SNV	C	T	0.557522	p.Val249Ile	23.3	0.004943	0	2	0.557522		Likely germline
33	21	39817510	ERG	Nonsyn SNV	A	G	0.632	p.Leu25Ser	27.4	0	0	3	0.421333		Likely germline
13	14	64749405	ESR2	Nonsyn SNV	G	A	0.497992	p.Ala100Val	21.8	0.004942	0	4	0.497992		Likely germline
43	12	11905495	ETV6	Nonsyn SNV	C	T	0.533019	p.Arg49Cys	35	0.001647	0	2	0.533019		Likely germline
4	12	11992119	ETV6	Nonsyn SNV	T	C	0.321285	p.Leu70Pro	27.2	0	0	3	0.481928		Likely germline
3	22	29692343	EWSR1	Nonsyn SNV	G	A	0.404	p.Val432Met	22.7	0.004942	0	3	0.606		Likely germline
44	1	118165974	FAM46C	Nonsyn SNV	G	A	0.5	p.Gly162Arg	29.6	0	0	2	0.5		Likely germline
51	16	89851287	FANCA	Nonsyn SNV	G	C	0.531381	p.Pro482Arg	24.6	0.001647	0	2	0.531381		Likely germline
33	9	97912223	FANCC	Nonsyn SNV	A	G	0.492	p.Val223Ala	28	0.002471	0	2	0.492		Likely germline
49	6	35423672	FANCE	Nonsyn SNV	C	T	0.568	p.Leu133Phe	25.7	0.009884	0	2	0.568		Likely germline
23	10	123274644	FGFR2	Nonsyn SNV	C	T	0.296	p.Arg336Gln	29.4	0	0	3	0.444		Likely germline
49	7	33035790	FKBP9	Nonsyn SNV	C	T	0.582329	p.Ser352Leu	24.5	0.008236	0.0077	3	0.38822		Likely germline
28	7	33020143	FKBP9	Nonsyn SNV	G	C	0.46	p.Asp291His	28.2	0.0008236	0	2	0.46		Likely germline
57	17	17129497	FLCN	Nonsyn SNV	C	T	0.654618	p.Ser130Asn	25.8	0	0	3	0.436412		Likely germline
54	5	180030296	FLT4	Nonsyn SNV	G	C	0.448	p.Gln1330Glu	22.7	0.001647	0	2	0.448		Likely germline
44	5	180050957	FLT4	Nonsyn SNV	T	C	0.493976	p.Glu509Gly	25.2	0.0008239	0	2	0.493976		Likely germline
21	20	22562708	FOXA2	Nonsyn SNV	T	A	0.538153	p.Glu391Val	26.4	0.001647	0	2	0.538153		Likely germline
15	4	843709	GAK	Nonsyn SNV	G	A	0.360435	p.Arg1133Cys	27.3	0.004953	0.0077	3	0.540652		Likely germline
39	19	3589856	GIPC3	Nonsyn SNV	C	T	0.492	p.Arg245Trp	23.6	0.002471	0	2	0.492		Likely germline
28	19	3586913	GIPC3	Stopgain	C	A	0.477612	p.Tyr171*	36	0.002472	0	2	0.477612		Likely germline
12	12	57859625	GLI1	Nonsyn SNV	C	G	0.48	p.Arg99Gly	22.9	0.004942	0.0077	2	0.48		Likely germline
28	2	121736074	GLI2	Nonsyn SNV	C	T	0.495935	p.Thr461Met	33	0.001647	0	2	0.495935		Likely germline
19	20	57428330	GNAS	Nonsyn SNV	C	T	0.508	p.Arg4Cys	24.5	0	0	2	0.508		Likely germline
4	8	37695381	GPR124	Nonsyn SNV	G	A	0.458824	p.Gly728Asp	27.3	0	0	2	0.458824		Likely germline
25	19	42746401	GSK3A	Nonsyn SNV	C	T	0.512195	p.Gly73Ser	23.5	0.004399	0	2	0.512195		Likely germline
48	7	18535927	HDAC9	Init Codon	T	G	0.449799	p.0?	25.4	0	0	2	0.449799		Likely germline
29	7	43508589	HECW1	Nonsyn SNV	G	A	0.488	p.Arg995His	21.1	0.003307	0	2	0.488		Likely germline
28	7	43508670	HECW1	Nonsyn SNV	G	A	0.497778	p.Arg1022Gln	34	0.00827	0	2	0.497778		Likely germline
31	12	121426776	HNF1A	Nonsyn SNV	C	T	0.967871	p.Thr39Met	28.3	0.006589	0.0077	2	0.967871		Likely germline
2	14	102548095	HSP90AA1	Nonsyn SNV	G	A	0.472	p.Pro718Leu	24.2	0	0	4	0.472		Likely germline
10	6	52880976	ICK	Nonsyn SNV	A	C	0.66129	p.Leu246Val	24.2	0.0008236	0	3	0.44086		Likely germline
2	6	52876620	ICK	Nonsyn SNV	G	A	0.624	p.Thr480Ile	24.5	0	0	3	0.416		Likely germline
37	5	35871286	IL7R	Nonsyn SNV	C	T	0.508	p.Arg170Cys	24.1	0.002471	0.0077	2	0.508		Likely germline
57	1	65313323	JAK1	Nonsyn SNV	G	C	0.532	p.Ile597Met	25.9	0.0008273	0	2	0.532		Likely germline
33	8	41834567	KAT6A	Nonsyn SNV	T	G	0.417671	p.Lys441Thr	24.5	0	0	3	0.626506		Likely germline
16	4	55962413	KDR	Nonsyn SNV	G	C	0.32	p.Ala904Gly	32	0	0	3	0.48		Likely germline
55	5	145506002	LARS	Nonsyn SNV	A	C	0.508	p.Ile996Ser	25	0.0008238	0	2	0.508		Likely germline
39	4	109087430	LEF1	Nonsyn SNV	C	T	0.328	p.Glu3Lys	22.7	0.004847	0	3	0.492		Likely germline
6	2	141299456	LRP1B	Nonsyn SNV	C	T	0.532	p.Ala2427Thr	29.1	0.002471	0	2	0.532		Likely germline
15	12	40702426	LRRK2	Nonsyn SNV	G	A	0.47502	p.Val1373Met	28.3	0.0008237	0	2	0.47502		Likely germline
23	5	56178461	MAP3K1	Nonsyn SNV	C	A	0.504	p.Thr1145Lys	24	0.001655	0	2	0.504		Likely germline
57	7	116395565	MET	Nonsyn SNV	A	G	0.504	p.Asn639Asp	22.9	0	0	2	0.504		Likely germline
31	3	37081757	MLH1	INDEL	-	TT	0.897541	p.Leu547fs	25.2	0	0	2	0.897541		Likely germline
33	2	48026782	MSH6	Nonsyn SNV	C	T	0.508	p.Arg424Cys	24.5	0.0008236	0	2	0.508		Likely germline
44	1	11308087	MTOR	Nonsyn SNV	T	A	0.504	p.Asp302Val	23.1	0.002471	0	2	0.504		Likely germline
1	8	90995027	NBN	INDEL	CA	-	0.468085	p.Ala32fs	28.3	0	0	2	0.468085		Likely germline
47	7	26225179	NFE2L3	INDEL	AAGA	-	0.489796	p.Lys621fs	32	0	0.00824	2	0.489796		Likely germline
25	7	26225225	NFE2L3	INDEL	AG	-	0.446281	p.Lys637fs	35	0	0	2	0.446281		Likely germline
21	6	44227821	NFKBIE	Nonsyn SNV	G	A	0.332	p.Arg466Trp	34	0	0	3	0.498		Likely germline
28	5	37064728	NIPBL	Nonsyn SNV	A	G	0.492	p.Lys2717Glu	25.4	0	0	2	0.492		Likely germline
51	1	120468325	NOTCH2	Nonsyn SNV	G	A	0.512	p.Arg1372Trp	20.3	0.002471	0	2	0.512		Likely germline
38	11	55579315	OR5L1	Nonsyn SNV	G	A	0.472	p.Ala125Thr	26.5	0.004118	0	2	0.472		Likely germline
20	2	113993001	PAX8	Nonsyn SNV	C	G	0.492	p.Gly353Arg	29.5	0.0008292	0	2	0.492		Likely germline
46	6	51924835	PKHD1	Nonsyn SNV	C	T	0.364	p.Arg375Gln	34	0.004118	0	3	0.546		Likely germline
24	6	51776641	PKHD1	Nonsyn SNV	C	G	0.604	p.Arg2149Thr	23.9	0	0	3	0.402667		Likely germline
6	1	2415897	PLCH2	Nonsyn SNV	C	T	0.514056	p.Thr219Met	25.6	0.002479	0.0079	2	0.514056		Likely germline
44	7	6043319	PMS2	Splicing	A	G	0.927632	Ser125_splice	25.1	0.0008478	0	2	0.927632		Likely germline
12	19	50905733	POLD1	Nonsyn SNV	G	A	0.44586	p.Val261Ile	25.6	0.005768	0	2	0.44586		Likely germline
12	19	50918723	POLD1	Stopgain	C	T	0.55102	p.Gln891*	36	0	0	2	0.55102		Likely germline
12	3	121209139	POLQ	Nonsyn SNV	A	T	0.488	p.Val880Glu	31	0.002471	0	2	0.488		Likely germline
2	3	121200601	POLQ	Nonsyn SNV	G	C	0.518072	p.Thr2010Ser	22.3	0.0008237	0.0077	2	0.518072		Likely germline
53	9	98209366	PTCH1	Nonsyn SNV	C	T	0.488	p.Arg1240Gln	22.1	0.004943	0	2	0.488		Likely germline
6	9	98242736	PTCH1	Nonsyn SNV	C	T	0.506122	p.Arg143His	34	0	0	2	0.506122		Likely germline
21	1	45292393	PTCH2	Nonsyn SNV	G	A	0.454054	p.Arg915Cys	31	0.001649	0	2	0.454054		Likely germline
6	12	112926852	PTPN11	Nonsyn SNV	C	T	0.484	p.Pro491Leu	28.5	0	0	2	0.484	yes (tumor only)	Likely germline
5	6	128403682	PTPRK	Nonsyn SNV	C	T	0.312	p.Met559Ile	22.3	0.003295	0	3	0.468		Likely germline
11	20	41101037	PTPRT	Nonsyn SNV	A	G	0.558233	p.Val440Ala	20.8	0.001651	0	2	0.558233		Likely germline
4	5	86564675	RASA1	Nonsyn SNV	C	T	0.472	p.Pro136Leu	26.1	0.001647	0	2	0.472		Likely germline
24	2	61149266	REL	Nonsyn SNV	T	A	0.449799	p.Ser431Thr	22.9	0	0	2	0.449799		Likely germline
4	11	65425949	RELA	Nonsyn SNV	G	A	0.548	p.Thr229Met	25.1	0.001647	0	2	0.548		Likely germline
50	10	43607621	RET	Nonsyn SNV	G	A	0.644	p.Gly533Ser	29.2	0.003358	0	3	0.429333		Likely germline
56	6	117686268	ROS1	Nonsyn SNV	C	T	0.461847	p.Gly1025Arg	34	0.0008236	0	2	0.461847		Likely germline
44	19	50140166	RRAS	Nonsyn SNV	G	C	0.521053	p.Gln87Glu	26.8	0	0	2	0.521053		Likely germline
46	5	224570	SDHA	Nonsyn SNV	G	T	0.486111	p.Glu82Asp	22.9	0	0	2	0.486111		Likely germline
40	5	223625	SDHA	Nonsyn SNV	G	A	0.472637	p.Arg31Gln	23.9	0.001647	0	2	0.472637		Likely germline
46	12	111885484	SH2B3	Nonsyn SNV	C	T	0.531073	p.Arg461Trp	23.9	0	0	2	0.531073		Likely germline
39	1	183519975	SMG7	Nonsyn SNV	C	T	0.588	p.Pro1033Ser	23.8	0	0	3	0.392		Likely germline
36	1	16255773	SPEN	Nonsyn SNV	G	A	0.512	p.Arg1013His	20.9	0.001647	0	2	0.512		Likely germline
15	5	141694645	SPRY4	Nonsyn SNV	G	A	0.488496	p.Pro33Leu	23.7	0	0	2	0.488496		Likely germline
2	12	57496701	STAT6	Nonsyn SNV	G	C	0.338912	p.Leu406Val	25.5	0.004942	0	3	0.508368		Likely germline
34	8	38614909	TACC1	Nonsyn SNV	C	A	0.519608	p.Pro20Gln	23.2	0	0	2	0.519608		Likely germline
22	19	1625598	TCF3	Nonsyn SNV	C	T	0.527778	p.Arg159Gln	32	0	0	2	0.527778		Likely germline
42	4	106155782	TET2	Nonsyn SNV	A	G	0.332	p.Lys228Arg	21.7	0	0	3	0.498		Likely germline
43	9	120474803	TLR4	Nonsyn SNV	G	A	0.564	p.Ala93Thr	23.6	0	0	2	0.564		Likely germline
36	21	42848512	TMPRSS2	Nonsyn SNV	C	T	0.332	p.Arg240His	27.6	0.004942	0	3	0.498		Likely germline
33	9	117825198	TNC	Nonsyn SNV	G	A	0.448	p.Thr1344Ile	24.4	0.006589	0	2	0.448		Likely germline
53	20	39690036	TOP1	Nonsyn SNV	T	G	0.512	p.Ser21Ala	22	0	0	2	0.512		Likely germline
31	17	7578406	TP53	Nonsyn SNV	C	T	0.835341	p.Arg175His	25.1	0.0008236	0	3	0.556894		Likely germline
29	3	189349366	TP63	Nonsyn SNV	G	A	0.48996	p.Arg21His	28.3	0.0008236	0	2	0.48996		Likely germline
23	15	31327792	TRPM1	Nonsyn SNV	A	T	0.464	p.Val886Asp	27.8	0.00248	0.008	2	0.464		Likely germline
25	9	73442900	TRPM3	Nonsyn SNV	A	G	0.456	p.Met279Thr	23.6	0.001647	0	2	0.456		Likely germline
20	16	2100464	TSC2	Nonsyn SNV	G	C	0.461847	p.Ala159Pro	25.8	0.0008237	0	2	0.461847		Likely germline
44	2	234669492	UGT1A1	Nonsyn SNV	C	T	0.472	p.Pro187Ser	26.7	0.0008236	0	2	0.472		Likely germline
37	X	41031118	USP9X	INDEL	TCTTT	-	0.978992	p.Phe1025fs	35	0	0	2	0.978992		Likely germline
17	X	41055921	USP9X	Nonsyn SNV	A	G	0.654618	p.Asn1393Ser	23.1	0.004965	0	3	0.436412		Likely germline
22	16	72831168	ZFHX3	Nonsyn SNV	C	A	0.46988	p.Ala1805Ser	22.7	0.0008237	0	2	0.46988		Likely germline
15	16	72832064	ZFHX3	Nonsyn SNV	G	A	0.5	p.Thr1506Met	22.8	0.004942	0	2	0.5		Likely germline
8	16	31075344	ZNF668	Nonsyn SNV	G	T	0.5	p.Pro169Gln	24.1	0.00165	0	2	0.5		Likely germline
