# Supplementary material for: Clonal and microclonal mutational heterogeneity in high hyperdiploid acute lymphoblastic leukemia
Source: Oncotarget. 2016 Sep 24;7(45):72733–45. doi: 10.18632/oncotarget.12238 (PMC5341940; doi:10.18632/oncotarget.12238)
Supplement: Supplementary file 4 [file oncotarget-07-72733-s004.xlsx]

## Sheet: Sheet1
Table S3 – Summary of microclonal mutations at hotspot loci in KRAS, NRAS, FLT3, PTPN11, and CREBBP
Patient	Chr	Position (hg19)	Gene	Codon	Ref	Alt	# mutant reads	# total reads	Mutant Allele Fraction (MAF)	MAF %
3	1	115258745	NRAS	13	C	G	7	1136	0.00616197	0.616197
5	12	25398281	KRAS	13	C	T	38	505	0.0752475	7.52475
6	1	115258744	NRAS	13	C	T	30	1480	0.0202703	2.02703
6	1	115258745	NRAS	13	C	G	17	1482	0.011471	1.1471
6	12	112888199	PTPN11	72	C	T	3	881	0.00340522	0.340522
9	12	25398281	KRAS	13	C	T	9	879	0.0102389	1.02389
9	1	115258744	NRAS	13	C	T	7	1181	0.00592718	0.592718
11	12	112888199	PTPN11	72	C	T	3	376	0.00797872	0.797872
14	1	115258747	NRAS	12	C	T	25	551	0.0453721	4.53721
15	12	25378647	KRAS	117	T	A	4	665	0.00601504	0.601504
17	12	25398284	KRAS	12	C	T	6	475	0.0126316	1.26316
17	1	115252204	NRAS	146	C	T	5	534	0.0093633	0.93633
17	1	115258744	NRAS	13	C	T	3	605	0.00495868	0.495868
19	12	25398281	KRAS	13	C	T	10	600	0.0166667	1.66667
19	12	25398284	KRAS	12	C	T	4	597	0.00670017	0.670017
20	12	25398284	KRAS	12	C	T	4	517	0.00773694	0.773694
20	12	25398285	KRAS	12	C	G	15	516	0.0290698	2.90698
20	12	112888199	PTPN11	72	C	T	25	449	0.0556793	5.56793
21	16	3788617	CREBBP	1446	C	T	6	532	0.0112782	1.12782
21	13	28592640	FLT3	835	A	T	6	553	0.0108499	1.08499
21	12	25398281	KRAS	13	C	T	5	530	0.00943396	0.943396
21	1	115256530	NRAS	61	G	T	9	600	0.015	1.5
21	1	115258744	NRAS	13	C	T	19	732	0.0259563	2.59563
22	12	25398281	KRAS	13	C	T	29	601	0.0482529	4.82529
22	12	25398284	KRAS	12	C	T	46	602	0.076412	7.6412
22	1	115256528	NRAS	61	T	A	3	558	0.00537634	0.537634
24	12	25378647	KRAS	117	T	A	28	638	0.0438871	4.38871
25	13	28592640	FLT3	835	A	T	4	604	0.00662252	0.662252
25	12	25398284	KRAS	12	C	T	51	533	0.0956848	9.56848
25	12	25398285	KRAS	12	C	T	9	537	0.0167598	1.67598
25	1	115258744	NRAS	13	C	T	3	817	0.00367197	0.367197
25	1	115258747	NRAS	12	C	T	10	837	0.0119474	1.19474
25	12	112888199	PTPN11	72	C	T	31	454	0.0682819	6.82819
26	12	25398281	KRAS	13	C	T	22	528	0.0416667	4.16667
26	1	115258744	NRAS	13	C	T	18	765	0.0235294	2.35294
26	12	112888198	PTPN11	72	G	A	3	492	0.00609756	0.609756
32	1	115252203	NRAS	146	G	A	3	663	0.00452489	0.452489
34	12	25378647	KRAS	117	T	A	9	660	0.0136364	1.36364
36	12	25378562	KRAS	146	C	T	6	796	0.00753769	0.753769
36	12	25398284	KRAS	12	C	A	6	698	0.00859599	0.859599
36	1	115258747	NRAS	12	C	T	29	607	0.0477759	4.77759
37	16	3788617	CREBBP	1446	C	T	3	630	0.0047619	0.47619
38	12	25378562	KRAS	146	C	G	4	680	0.00588235	0.588235
39	12	25398281	KRAS	13	C	T	12	481	0.024948	2.4948
39	1	115258744	NRAS	13	C	T	35	640	0.0546875	5.46875
39	1	115258747	NRAS	12	C	T	19	646	0.0294118	2.94118
39	1	115258748	NRAS	12	C	T	33	644	0.0512422	5.12422
42	12	112888199	PTPN11	72	C	T	3	631	0.00475436	0.475436
43	12	25398281	KRAS	13	C	T	5	463	0.0107991	1.07991
43	1	115258748	NRAS	12	C	T	32	662	0.0483384	4.83384
44	13	28592641	FLT3	835	T	G	5	517	0.00967118	0.967118
44	12	25380276	KRAS	61	T	G	4	623	0.00642055	0.642055
44	12	112888166	PTPN11	61	A	C	37	464	0.0797414	7.97414
45	12	25378561	KRAS	146	G	A	18	764	0.0235602	2.35602
46	13	28592642	FLT3	835	C	A	9	457	0.0196937	1.96937
49	1	115256530	NRAS	61	G	T	9	703	0.0128023	1.28023
50	12	25378562	KRAS	146	C	T	3	675	0.00444444	0.444444
50	12	25398284	KRAS	12	C	T	12	482	0.0248963	2.48963
50	12	25398285	KRAS	12	C	G	23	483	0.047619	4.7619
52	1	115256530	NRAS	61	G	T	4	1019	0.00392542	0.392542
53	1	115258747	NRAS	12	C	G	5	951	0.00525762	0.525762
55	12	25398281	KRAS	13	C	T	4	718	0.00557103	0.557103
55	1	115258748	NRAS	12	C	A	39	945	0.0412698	4.12698
57	16	3788617	CREBBP	1446	C	T	3	438	0.00684932	0.684932
57	12	25398284	KRAS	12	C	T	5	610	0.00819672	0.819672
