# Supplementary material for: Clonal and microclonal mutational heterogeneity in high hyperdiploid acute lymphoblastic leukemia
Source: Oncotarget. 2016 Sep 24;7(45):72733–45. doi: 10.18632/oncotarget.12238 (PMC5341940; doi:10.18632/oncotarget.12238)
Supplement: Supplementary file 5 [file oncotarget-07-72733-s005.xlsx]

## Sheet: Sheet1
Table S4 – Mutual exclusivity of adjacent Ras hotspot microclonal (MAF<0.10) mutations
Patient ID	Gene	Codon(s)	Mutant nucleotide positions	Wildtype alleles	1st nucleotide mutated	2nd nucleotide mutated	Both nucleotides mutated
20	KRAS	12	chr12: 25398284, 25398285	CC	TC	CG	TG
				477	4	15	0
25	KRAS	12	chr12: 25398284, 25398285	CC	TC	CT	TT
				466	51	9	0
50	KRAS	12	chr12: 25398284, 25398285	CC	TC	CG	TG
				428	11	21	0
19	KRAS	12 + 13	chr12: 25398281, 25398284	CC	TC	CT	TT
				564	10	4	0
22	KRAS	12 + 13	chr12: 25398281, 25398284	CC	TC	CT	TT
				518	28	45	0
25	NRAS	13	chr1: 115258744, 115258747	CC	TC	CT	TT
				941	3	10	0
6	NRAS	13	chr1: 115258744, 115258745	CC	TC	CG	TG
				823	18	7	0
				Wildtype alleles	1st nucleotide mutated	2nd nucleotide mutated	3rd nucleotide mutated	>1 nucleotide mutated
39	NRAS	12 + 13	chr1: 115258744, 115258747, 115258748	CCC	TCC	CTC	CCT	TTC/TCT/CTT/TTT
				535	35	18	32	0
NB. Analysis only includes the sequencing reads where both/all 3 basepairs of interest are included (excludes reads with missing info)
Yellow highlight indicates the lack of mutations occurring in the same sequencing reads
